# Supplementary material for: Waste Control by Waste: Red Mud-Based Porous Carbothermal Composite for Efficient Remediation of Manganese and Ammonia Nitrogen in Contaminated Soil
Source: Materials (Basel). 2026 Jul 17;19(14):3076. doi: 10.3390/ma19143076 (PMC13414390; doi:10.3390/ma19143076)
Supplement: Supplementary file 1 [file materials-19-03076-s001.zip]

Archive with 1 entries (1 files):
- materials-4360884-supplementary.pdf
